# Supplementary material for: Chemical reprogramming enhances homology-directed genome editing in zebrafish embryos
Source: Commun Biol. 2019 May 23;2:198. doi: 10.1038/s42003-019-0444-0 (PMC6533270; doi:10.1038/s42003-019-0444-0)
Supplement: Supplementary file 4 — Supplementary Data 1 [file 42003_2019_444_MOESM4_ESM.xlsx]

## Sheet: Full Data
		Nu7441 (50uM)					Scr7 (100uM)					RS-1 (30uM)					No Drug					Donor Only
Uncut Donor	Date	Injected	Survival	Survival %	Red Fibers	Knock-in %	Injected	Survival	Survival %	Red Fibers	Knock-in %	Injected	Survival	Survival %	Red Fibers	Knock-in %	Injected	Survival	Survival %	Red Fibers	Knock-in %	Injected	Survival	Survival %	Red Fibers	Knock-in %
	2016-09-17	78	74	0.948718	56	0.756757	105	84	0.8	60	0.714286	95	65	0.684211	51	0.784615	50	33	0.66	22	0.666667	30	24	0.8	0	0
	2016-09-30	96	86	0.895833	67	0.77907	94	70	0.744681	55	0.785714	86	58	0.674419	50	0.862069	110	88	0.8	61	0.693182	35	29	0.828571	0	0
	2016-10-13	84	62	0.738095	49	0.790323	67	60	0.895522	42	0.7	73	55	0.753425	41	0.745455	90	63	0.7	42	0.666667	60	51	0.85	0	0
	2016-11-12	126	115	0.912698	99	0.86087	85	71	0.835294	45	0.633803	98	71	0.72449	45	0.633803	90	65	0.722222	49	0.753846	70	52	0.742857	0	0
Total		384	337	0.877604	271	0.804154	351	285	0.811966	202	0.708772	352	249	0.707386	187	0.751004	340	249	0.732353	174	0.698795	195	156	0.8	0	0
		216					202					187					136
Linearized Donor	Date	Injected	Survival	Survival %	Red Fibers	Knock-in %	Injected	Survival	Survival %	Red Fibers	Knock-in %	Injected	Survival	Survival %	Red Fibers	Knock-in %	Injected	Survival	Survival %	Red Fibers	Knock-in %	Injected	Survival	Survival %	Red Fibers	Knock-in %
	2016-10-13	32	22	0.6875	15	0.681818	35	23	0.657143	17	0.73913	25	18	0.72	12	0.666667	21	13	0.619048	6	0.461538	28	24	0.857143	0	0
	2016-12-10	59	49	0.830508	31	0.632653	73	61	0.835616	41	0.672131	64	44	0.6875	31	0.704545	82	51	0.621951	32	0.627451	48	39	0.8125	0	0
	2016-12-17	60	41	0.683333	27	0.658537	60	38	0.633333	25	0.657895	60	39	0.65	25	0.641026	60	36	0.6	15	0.416667	60	44	0.733333	0	0
Total		151	112	0.741722	73	0.651786	168	122	0.72619	83	0.680328	149	101	0.677852	68	0.673267	163	100	0.613497	53	0.53	136	107	0.786765	0	0
		No Drug	Nu	Nu	Nu	Nu	No Drug	RS-1	RS-1	RS-1	No Drug	Scr7	Scr7	Scr7	Scr7
		0	5	50	100	250	0	7.5	15	30	0	25	50	75	100
Injected		55	40	40	42	46	69	55	55	55	80	35	32	40	42
Survival		43.45	34.4	34.8	34.86	37.72	52.44	39.05	38.5	37.95	59.2	26.95	25.92	33.2	35.28
		0.79	0.86	0.87	0.83	0.82	0.76	0.71	0.7	0.69	0.74	0.77	0.81	0.83	0.84
	Nu7441						RS-1					Scr7						Nu+RS1
Average	4.01887	7.38636	53.7286	38.0385	32.98		4.78571	6.12727	7.2	7.29851		4.53659	4.92	5.15789	4.5	6.13333		5.37838	49.7959	53.4773
Fold vs Control	1	7.38636	13.3691	9.46497	8.20629		1	1.28033	1.50448	1.52506		1	1.08452	1.13696	0.991935	1.35197		1	9.25854	9.94301
Std error
Concentartion	0uM	5uM	50uM	100uM	250uM		0uM	7.5uM	15uM	30uM		0uM	25uM	50uM	75uM	100uM		0uM	Nu7441	Nu7441 + RS-1
	5	4	35	54	32		7	8	7	4		7	4	10	8	7		3	52	72
	4	3	58	30	34		4	7	11	8		4	1	10	1	3		1	75	59
	2	6	43	61	91		8	2	1	11		8	4	1	2	3		3	97	72
	3	2	11	48	19		3	7	5	4		3	4	2	1	10		11	54	73
	6	3	66	19	31		2	9	10	9		2	5	3	4	5		3	13	61
	2	6	94	30	39		3	5	8	5		3	12	3	10	6		2	36	66
	5	14	34	23	18		1	5	6	2		1	3	4	4	8		3	42	64
	3	7	37	58	23		4	7	10	3		4	9	3	10	9		10	54	8
	1	8	48	66	15		2	9	9	5		2	9	9	1	3		7	19	42
	2	10	41	7	23		3	10	8	5		3	3	8	1	9		4	48	83
	9	12	31	63	26		4	6	9	21		4	2	7	1	10		6	33	64
	1	5	23	40	21		6	2	7	2		6	5	1	5	3		1	90	49
	9	17	68	20	12		6	2	10	12		6	3	4	2	9		4	62	73
	1	12	39	50	31		2	9	9	13		2	1	11	1	8		15	66	15
	2	4	13	34	16		4	1	11	1		4	10	5	6	7		3	41	58
	3	11	45	6	28		8	5	6	14		8	5	5	3	3		2	39	68
	4	12	29	57	26		3	2	4	2		3	5	1	3	4		5	61	36
	6	6	39	57	38		11	6	6	4		11	7	4	6	11		8	34	79
	1	3	45	26	86		3	6	7	2		3	3	10	8	6		8	64	61
	2	8	44	16	21		4	7	9	12		4	5	5	7	6		5	65	62
	14	5	23	30	35		7	5	9	8		7	7	9	5	4		7	62	43
	1	7	67	26	30		8	8	10	2		8	9	2	1	1		7	42	58
	3	7	58	42	69		1	19	6	5		1	11	3	6	8		9	21	59
	6	9	15	62	45		2	7	3	6		2	1	4	4	3		4	75	50
	8	11	81	47	56		7	10	3	6		7	2	9	7	2		7	50	28
	1	3	57	65	41		3	8	14	13		3	1	4	4	3		3	26	31
	2	14	43	47	28		2	6	4	3		2	10	4	3	5		1	42	26
	7	2	67	22	11		2	10	6	7		2	9	8	8	9		2	46	18
	1	3	34	30	22		4	3	5	10		4	3	5	6	2		3	61	75
	4	6	56	59	27		5	2	4	8		5	2	11	3	10		9	69	42
	4	2	38	41	48		1	5	7	4		1	5	9	2	1		6	16	42
	3	2	31	49	17		4	16	11	5		4	2	6	5	12		9	38	48
	11	7	85	52	40		7	3	21	5		7	3	4	3	19		5	34	41
	2	8	48	30	34		3	2	7	3		3	1	3	8	2		16	52	79
	5	11	90	29	23		5	6	9	7		5	9	3	4	7		4	36	33
	3	2	53	41	29		12	6	10	3		12	3	3	7	5		2	42	80
	1	5	76	22	58		3	9	5	3		3	2	11	4	5		1	54	27
	2	5	91	38	10		5	3	4	6		5	4	5	8	4			46	47
	3	2	66	46	24		5	4	6	8		5	8	3	6	6			71	44
	5	6	74	32	34		5	5	9	13		5	2	2	7	6			38	25
	3	9	81	20	33		7	1	3	11		7	4	6	4	4			42	60
	3	11	29	29	41		15	2	2	6			1	3	7	9			68	63
	4	14	78	54	57			4	4	9			3	4	1	10			38	93
	6	21	31	31	43			5	5	24			5	7	2	3			69	76
	1		39	26	29			7	5	3			7	5	2	6			92
	1		44	37	6			8	3	6			9	3	4				20
	13		76	51	27			3	7	7			3	2	5				31
	2		94	49	39			8	9	29			17	7	5				56
	6		80	23	19			8	9	4			2	9	1				58
	4		86	27	44			4	19	3			1	1	9
	5		39	47				5	10	6				2
	3		64	9				6	5	9				4
	5		58					9	7	3				7
			89					11	13	8				9
			81					4	2	4				3
			57						10	3				4
			59						2	10				4
			37						3	17
			67						7	3
			64						2	8
			63						11	5
			45						6	19
			43						4	4
			84						9	6
			8						5	7
			39							3
			42							8
			48
			53
			87

## Sheet: Ice Data
Survival on ice	Ice			No Ice
	Total	Survival	%	Total	Survival	%
15mins	50	38	0.76	50	44	0.88
20mins	50	34	0.68	50	45	0.9
25mins	50	32	0.64	50	42	0.84
30mins	50	26	0.52	50	40	0.8
45mins	50	11	0.22	50	40	0.8
60mins	50	5	0.1	50	38	0.76
Survival on ice	Ice (50mm Nu)						No Ice (50mm Nu)						No drug (ice)						No drug						Survival on ice	Ice (Nu &RS-1)						No Ice (Nu & RS-1						Control (RT)						Control (ice)
	Total	Survival	%	Red Fibers #	% Knock-in		Total	Survival	%	Red Fibers #	% Knock-in		Total	Survival	%	Red Fibers #	% Knock-in		Total	Survival	%	Red Fibers #	% Knock-in			Total	Survival	%	Red Fibers #	% Knock-in		Total	Survival	%	Red Fibers #	% Knock-in		Total	Survival	%	Red Fibers #	% Knock-in		Total	Survival	%	Red Fibers #	% Knock-in
15mins	60	38	0.633333	32	0.842105		60	51	0.85	41	0.803922		60	36	0.6	32	0.888889		60	49	0.816667	34	0.693878		15mins	60	34	0.566667	28	0.823529		60	47	0.783333	36	0.765957		25	24	0.96	0	0		30	21	0.7	0	0
	20	13	0.65	11	0.846154		20	18	0.9	13	0.722222		30	20	0.666667	16	0.8		30	27	0.9	17	0.62963						55						35			20	18	0.9				20	15	0.75
				62	27					57	42					5	10					6	12						38						74
				19	56					53	22					12	16					5	6						35						31
				60	64					49	39					17	3					4	5						34						18
				14	51					50	63					13	12					6	13						49						75
				40	59					12	31					11	5					5	3						86						13
				40	72					41	57					6	13					3	9						32						41
				83	39					11	29					29	12					6	6						16						55
				78	41					25	38					6	9					1	2						44						30
				69	61					24	24					10	7					13	8						13						31
				69	52					21	17					1	12					3	5						33						19
				33	57					24	13					14	17					11	7						47						28
				66	52.6364					65	20					25	13					6	9						73						9
				35						22	41					8	11					5	14						72						52
				20						20	33.5385					10	21					5	4						81						34
				65						15						9	15					6	5						64						28
				25						25						12	3					4	5						69						61
				38						37						8	11.1875					5	7						70						42
				50						15						13						5	7.05882						81						34
				58						58						2						5							52						29
				82						42						1						5							74						62
				45						20						3						2							28						42
				30						62						1						3							41						31
				19						34						2						3							59						26
				77						33						9						6							80						58
				66						51						3						6							53						44
				56						65						3						3							56						15
				44						42						19						1							74						22
				29						39						7						5							53.8929						29
				31						27						5						6													26
				49						53						13						2													32
				64						46						7						17													49
				60						48						23						2													25
				49.25		50.1163				25		36.6481				2						6													71
										16						9						3													35
										56						6						5.11765													48
										63						18																			37.6111
										50						1
										55						24
										48						1
										12						3
										32						9.275
										37.6341

## Sheet: Band Intensity Quant
				Group	Gel 1		Transformed	Group	Gel 2		Transformed	Avg
Gel 1	Name			1	2367.26	3111.86	0.432051	1	2379.2	4745.88	0.333919	0.364661
Group 1	Nu			1	1628.72	3912.52	0.293927	1	2994.2	3949.05	0.431239
Group 2	No Drug			1	1838.43	4259.4	0.301489	1	3118.2	6364.71	0.328823
Group 3	Donor			1	2121.72	3697.22	0.364623	2	3825.62	5999.88	0.389356	0.458551
				2	488.577	8067.71	0.0571015	2	4283.5	4459.1	0.489957
				2	640.991	6038.52	0.0959638	2	4418.1	4483.28	0.496339
				2	337.92	8632.52	0.0376704	3	842.062	9492.42	0.0814808	0.0768165
Gel 2	Name			2	808.82	7738.76	0.0946256	3	524.284	9334.37	0.0531801
Group 1	Nu			3	0	9353.64	0	3	995.134	9393.71	0.0957887
Group 2	Nu ice			3	0	10083.3	0	4	590.062	8098	0.0679164	0.0635772
Group 3	No Drug			3	0	9956.76	0	4	690.941	8837.88	0.0725106
Group 4	No Drug ice			3	0	9445.05	0	4	467.698	8829.64	0.0503045
Group 5	Donor							5	0	9304.59	0
								5	0	8667.05	0
								5	0	9080.35	0

## Sheet: Qualitative
	Survival				Knock-in (%)				Avg Knock-in
Control	80	83	85	74	0	0	0	0
No Drug	66	80	70	72	67	69	67	75	69.5
Nu (50uM)	95	90	74	91	76	78	79	86	79.75
RS-1 (30uM)	68	67	75	72	78	86	75	63	75.5
Scr7 (100uM)	80	74	90	84	71	79	70	63	70.75

## Sheet: Supp Data
Treatment	Injected	Survival	Survival %	Red Fibers	Knock-in %		Treatment	Injected	Survival	Survival %	Red Fibers	Knock-in %		No Drug	No Drug	Nu (50MM)	Nu (50mM)
1	314	273	0.869427	216	0.791209		2	59	49	0.830508	31	0.632653		Circular	Linear	Circular	Linear
3	351	285	0.811966	202	0.708772		4	73	61	0.835616	41	0.672131	Average	4.94118	4.16	50.8372	38.9
5	352	249	0.707386	187	0.751004		6	64	44	0.6875	31	0.704545		2	3	69	43
7	340	249	0.732353	174	0.698795		8	82	56	0.682927	35	0.625		2	2	32	43
9	130	103	0.792308	0	0		10	48	37	0.770833	0	0		1	1	49	69
														4	8	90	32
														8	9	85	68
														5	8	44	9
														6	6	51	15
														8	1	67	53
														7	8	26	45
														4	1	53	36
														1	8	93	61
														6	3	80	32
														3	1	8	42
														3	4	39	53
														7	2	34	44
														4	3	52	52
														5	8	44	28
														4	0	43	62
														8	10	49	30
														1	3	77	63
														5	1	73	13
														3	9	56	64
														6	1	49	21
														11	2	87	19
														3	2	74	41
														9		27	15
														2		71	46
														4		33	39
														5		45	15
														3		47	14
														7		58
														11		27
														6		47
														4		64
																20
																46
																13
																50
																37
																22
																67
																37
																51

## Sheet: Pilot Data
			Donor		NHEJ Inhibitors		HR Stimulator		249		187
	Treatment	Crispr/Cas9	Circular	Linear	Nu7441	Scr7	RS-1	Injected	Survival	Survival %	Red Fibers	Knock-in %		Treatment	Injected	Survival	Survival %	Red Fibers	Knock-in %
	1	+	+	-	+	-	-	384	337	0.877604	271	0.804154		1	384	337	0.869427	271	0.791209
	2	+	-	+	+	-	-	59	49	0.830508	31	0.632653		2	59	49	0.830508	31	0.632653
	3	+	+	-	-	+	-	351	285	0.811966	202	0.708772		3	351	285	0.811966	202	0.708772
	4	+	-	+	-	+	-	73	61	0.835616	41	0.672131		4	73	61	0.835616	41	0.672131
	5	+	+	-	-	-	+	352	249	0.707386	187	0.751004		5	352	249	0.707386	187	0.751004
	6	+	-	+	-	-	+	64	44	0.6875	31	0.704545		6	64	44	0.6875	31	0.704545
	7	+	+	-	-	-	-	340	249	0.732353	174	0.698795		7	340	249	0.732353	174	0.698795
	8	+	-	+	-	-	-	82	56	0.682927	35	0.625		8	82	56	0.682927	35	0.625
	9	-	+	-	-	-	-	130	103	0.792308	0	0		9	130	103	0.792308	0	0
	10	-	-	+	-	-	-	48	37	0.770833	0	0		10	48	37	0.770833	0	0
									Paper	Survival	Knockin F0	Knockin F1	F1 KI Range		Treatment	Injected	Survival	Survival %	Red Fibers	Knock-in %
		Liliana							Liliana	0.86	0.8	0.1			Nu7441 (n=314)	314	273	0.869427	216	0.791209
									Zhu et al 2013		0.4	0.12			SCR7 (n=351)	351	285	0.811966	202	0.708772
									Grundelwald 2016		0.77-0.95	0.16	0.06-0.23		RS-1 (n=352)	352	249	0.707386	187	0.751004
									Irion et al 2013		0.46	0.1	0.03-0.24		No Drug (n=340)	340	249	0.732353	174	0.698795
									Auer 2013		0.3	0.1	0.01-0.34		Control (n=130)	130	103	0.792308	0	0
									Kawahara 2014		0.61	0.32	0.02-0.61
	Survival on ice	Ice			No Ice
		Total	Survival	%	Total	Survival	%
	15mins	50	40	0.8	50	44	0.88
	20mins	50	38	0.76	50	45	0.9
	25mins	50	35	0.7	50	42	0.84
	30mins	50	29	0.58	50	40	0.8
	45mins	50	11	0.22	50	40	0.8
	60mins	50	5	0.1	50	38	0.76
